# Supplementary material for: Internal Quality Attributes and Sensory Characteristics of ‘Ambrosia’ Apples with Different Dry Matter Content after a Two-Week and a Ten-Week Air Storage at 1 °C
Source: Foods. 2023 Jan 3;12(1):219. doi: 10.3390/foods12010219 (PMC9818383; doi:10.3390/foods12010219)
Supplement: Supplementary file 1 [file foods-12-00219-s001.zip]

Archive with 1 entries (1 files):
- foods-2085595-supplementary.pdf
